# Supplementary material for: BTNL2 Inhibits Pyroptosis in H37Ra-Infected Macrophages by Maintaining Mitochondrial Homeostasis
Source: Microorganisms. 2026 May 25;14(6):1188. doi: 10.3390/microorganisms14061188 (PMC13304222; doi:10.3390/microorganisms14061188)
Supplement: Supplementary file 1 [file microorganisms-14-01188-s001.zip]

Archive with 1 entries (1 files):
- microorganisms-4288875-supplementary file.pdf
